# Supplementary material for: An Analysis of the Prevalence and Trends in Drug-Related Lyrics on Twitter (X): Quantitative Approach
Source: JMIR Form Res. 2024 Dec 30;8:e49567. doi: 10.2196/49567 (PMC11729777; doi:10.2196/49567)
Supplement: Multimedia Appendix 2 [file formative_v8i1e49567_app2.xlsx]

## Sheet: Original
Lyrics	Song	Artist	Frequency
You ain't got the juice like that	Shad Fer - Freestyle	Shad Fer	4398	2015
Smoke good weed with a bad bitch	Good Weed Bad Bitch	K CAMP	2721	2015
In love with a white girl, she soft as powder.	White Girl	Shy Glizzy	1530	2015
I don't want no liquor cause I been drinking that dirty.	Diamonds Dancing	Drake & Future	898	2015
The blacker the berry, the sweeter the juice	The Blacker the Berry	Kendrick Lamar	834	2015
Let it snow let it snow let it snow	The Star Room	Mac Miller	816	2015
So I guess I'll smoke	I Guess I'll Smoke	Futuristic	694	2015
I'm sippin on you like some fine wine	679	Fetty Wap	691	2015
Is you off the Molly? If I book your flight, is you gonna top me? If I smoke this blunt I'm gon forget u You a alcoholic I ain't got no time for you	Love No Thotties	Chief Keef	623	2015
We use to lay up and then stay up, have sex, then blow dank	Exchange	Bryson Tiller	582	2015
Double cup love you the one I lean on	Best I Ever Had	Drake	546	2015
Molly and that whiskey, that's Monica Lewinsky	Monica Lewinsky	G-Eazy	538	2015
I don't wanna smoke	Break the Bank	ScHoolboy Q	534	2015
I won't hit that blunt if its regular I passed her off like a lay up, I triple my cups like a addict I got that bitch on that dope dick	Lay Up	Future	532	2015
I got coke like the 80s Gas What I smoke n****	Faneto	Chief Keef	511	2015
Blow a kiss, fire a gun, we all need somebody to lean on	Lean On	Major Lazer	511	2015
I don't wanna fuck the bitch molly make me fuck her even tho she average	March Madness	Future	504	2015
We are the new Americana. High on legal marijuana.	New Americana	Halsey	487	2015
I got the gas and the coke , I don't sell molly no more .	I Don't Sell Molly No More	iLoveMakonnen	466	2015
I got the juice. I got the juice	XXL Freshmen 2016 Cypher - Part 1	XXL	466	2015
I SERVE THE BASE I SERVE THE BASE Molly and them xans got me aggravated. The hundreds and 'em fifties, get 'em separated.	I Serve the Base	Future	385	2015
It's not love, but it's pretty close. Hot fudge and a little smoke. hit the blunt than hit you up to come over to my place Ain't nobody here baby let's get wasted	Bed Peace	Jhené Aiko	382	2015
She rolling weed and she don't even smoke	U.O.E.N.O.	Lil Wayne	370	2015
I don't want it, unless that ass sit like a horse	Nasty Freestyle	T-Wayne	367	2015
Love my alphabets all I smoke is L You can't sit wit us, you can't hit the blunt. I don't smoke loud all I smoke is reggie	We Don't	Ace Hood	360	2015
	=======
You ain't got the juice like that	Shad Fer - Freestyle	Shad Fer	1394	2016
Said she wanna roll wit me and smoke up all my weed	Chill Bill	Rob $tone	1371	2016
All she wanna do is smoke that broccoli	Broccoli	DRAM	1327	2016
Smoke good weed with a bad bitch	Good Weed Bad Bitch	K CAMP	1109	2016
Why would I chase a bitch when I don't even chase the liquor	Slayed	Kodak Black	940	2016
They say I got the juice, I got the sauce	Poppin	KSI	893	2016
In love with a white girl, she soft as powder.	White Girl	Shy Glizzy	715	2016
Roll me up some dope and I'll feel like myself again	Myself	NAV	711	2016
She don't even smoke but she swear I got that dope	Might Be	DJ Luke Nasty	679	2016
The Neighbors think I'm selling dope	What You On	Nostalgic90s	622	2016
Let it snow let it snow let it snow	The Star Room	Mac Miller	619	2016
Baby hit this weed because it might calm you down I rub your feet listenin' to everything you talkin' bout	One Thing	Kevin Gates	618	2016
we used to lay up and then stay up. have sex and then blow dank	Exchange	Bryson Tiller	611	2016
Double cup love, you the one I lean on	Best I Ever Had	Drake	597	2016
She want me to quit that lean, baby I can't quit that lean. Put a ring around codeine	Feel It	21 Savage & Metro Boomin	590	2016
She dont be cookin at all she just put weed in the bowl	Smoke Break	Chance the Rapper	585	2016
If I smoke this blunt im gonna forget you	Love No Thotties	Chief Keef	541	2016
Said she wanna roll with me and smoke up all my weed	Chill Bill	Remix	530	2016
why your eyes like dat; cause I put Molly in my lean All I smoke is Ls on a paper trail	Like Dat	Kodak Black	496	2016
I might lace the birthday cake w molly	Today	Kodak Black	467	2016
I wanna smoke	Break the Bank	ScHoolboy Q	465	2016
So I guess I'll smoke	I Guess I'll Smoke	Futuristic	384	2016
All I wanna do is forget about my past and smoke a little weed nothin' really too drastic	Might Not	Belly	380	2016
The blacker the berry, the sweeter the juice	The Blacker the Berry	Kendrick Lamar	328	2016
Fuck It Ima Shoot My Shot Got Nun To Lose	Foreva	Young Dolph	306	2016
	=======
In New York I molly rock ! Hide it in my sock.	Bali	88GLAM	3342	2017		In New York I Milly Rock Got it in my sock	Magnolia	Tory Lanez
she gon eat this molly like it's rice Woke up cocaine all in my hair, thought it was lice, yeah yeah	Kelly Price	Migos	1170	2017
Let it snow let it snow let it snow	The Star Room	Mac Miller	917	2017
The Neighbors think I'm selling dope	What You On	Nostalgic90s	800	2017
Fuck It Ima Shoot My Shot Got Nun To Lose	Foreva	Young Dolph	645	2017
You ain't got the juice like that	Shad Fer - Freestyle	Shad Fer	593	2017
Dead shot, AK make your head rock	Slippery	Migos	593	2017
Roll me up some dope and I feel like myself again☁️	Myself	NAV	571	2017
Double cup love, you the one I lean on	Best I Ever Had	Drake	480	2017
She eat the molly like a snack	Call Casting	Migos	416	2017
I smoke so much the ashes startin to burn on me with this dope in my system I know you gon turn on me After i hit it and splash in it you should never ever ever let a square hit it .	Turn on Me	Future	393	2017
Smoke good weed with a bad bitch	Good Weed Bad Bitch	K CAMP	383	2017
I don't wanna smoke	Break the Bank	ScHoolboy Q	324	2017
You don’t want smoke with me, this is a laced blunt	MotorSport	Migos, Nicki Minaj & Cardi B	305	2017
In love with a white girl, she soft as powder.	White Girl	Shy Glizzy	286	2017
If I smoke this blunt im gonna forget you	Love No Thotties	Chief Keef	286	2017
every time I shoot my shot I air ball that hoe you ain't gotta say Ik I got the juice	Wishing	Remix	276	2017
Hit the nail right on the head	Interlude (That's Love)	Chance the Rapper	258	2017
You ain't no shooter if you ant do that shit without no Molly	First Day Out	Tee Grizzley	252	2017
Smoke a lot got a permanent cough	Hit	NAV & Metro Boomin	248	2017
The black the berry the sweeter the juice	The Blacker the Berry	Kendrick Lamar	225	2017
I do good dope.. i got a good hoe.	Good Dope	Future	206	2017
Weed so good I don't wanna pass	On the River	Young Dolph	203	2017
Somebody get the tacos, somebody spark the blunt	Drew Barrymore	SZA	196	2017
I'll be done wit this blunt at 4, take yo bitch at 5 🤣	My Baby	Chief Keef	192	2017
	=======

## Sheet: revised
Lyrics	Song	Artist	Frequency	Billboard Top-100	Tweeted Year
Smoke good weed with a bad bitch	Good Weed Bad Bitch	K CAMP	2721		2015
In love with a white girl, she soft as powder. [I get hard around her I whip her right here She French, I'm a coke boy]	White Girl	Shy Glizzy	1530		2015
I don't want no liquor cause I been drinking that dirty.	Diamonds Dancing	Drake & Future	898	2015	2015
I'm sippin on you like some fine wine	679	Fetty Wap	691		2015
Is you off the Molly? If I book your flight, is you gonna top me? If I smoke this blunt I'm gon forget u You a alcoholic I ain't got no time for you	Love No Thotties	Chief Keef	623	2015	2015
We use to lay up and then stay up, have sex, then blow dank	Exchange	Bryson Tiller	582	2013, 2015	2015
Double cup love you the one I lean on	Best I Ever Had	Drake	546		2015
Molly and that whiskey, that's Monica Lewinsky	Monica Lewinsky	G-Eazy	538	2015	2015
I won't hit that blunt if its regular I passed her off like a lay up, I triple my cups like a addict I got that bitch on that dope dick	Lay Up	Future	532		2015
I got coke like the 80s Gas What I smoke n****	Faneto	Chief Keef	511	2013, 2014	2015
I don't wanna fuck the bitch molly make me fuck her even tho she average	March Madness	Future	504	2015	2015
We are the new Americana. High on legal marijuana.	New Americana	Halsey	487		2015
I got the gas and the coke , I don't sell molly no more .	I Don't Sell Molly No More	iLoveMakonnen	466	2013, 2014, 2015	2015
I serve the base, I serve the base Molly and them xans got me aggravated. The hundreds and 'em fifties, get 'em separated.	I Serve the Base	Future	385		2015
It's not love, but it's pretty close. Hot fudge and a little smoke. hit the blunt than hit you up to come over to my place Ain't nobody here baby let's get wasted	Bed Peace	Jhené Aiko	382		2015
She rollin' weed and she don't even smoke	U.O.E.N.O.	Lil Wayne	370		2015
Love my alphabets all I smoke is L You can't sit wit us, you can't hit the blunt. I don't smoke loud all I smoke is reggie	We Don't	Ace Hood	360		2015
baby girl just wanna smoke a pound, do an ounce, get some dick	Tell Your Friends	The Weeknd	358		2015
Somebody come get her she's feelin all the liquor	Come Get Her	Rae Sremmurd	323		2015
He loves me with every beat of his cocaine heart	Off to the Races	Lana Del Rey	316		2015
I'm 'bout to roll me up a blunt with my list of regrets	The Resistance	Drake	304		2015
Lyrics	Song	Artist	Frequency	Billboard Top-100
Said she wanna roll wit me and smoke up all my weed	Chill Bill	Rob $tone	1901		2016
All she wanna do is smoke that broccoli	Broccoli	DRAM	1327		2016
Smoke good weed with a bad bitch	Good Weed Bad Bitch	K CAMP	1109		2016
Why would I chase a bitch when I don't even chase the liquor	Slayed	Kodak Black	940		2016
They say I got the juice, I got the sauce	Poppin	KSI	893		2016
In love with a white girl, she soft as powder.	White Girl	Shy Glizzy	715		2016
Roll me up some dope and I'll feel like myself again	Myself	NAV	711	2013	2016
She don't even smoke but she swear I got that dope	Might Be	DJ Luke Nasty	679		2016
The Neighbors think I'm selling dope	Neighbors	J. Cole	622		2016
Baby hit this weed because it might calm you down I rub your feet listenin' to everything you talkin' bout	One Thing	Kevin Gates	618	2015	2016
we used to lay up and then stay up. have sex and then blow dank	Exchange	Bryson Tiller	611	2013, 2015	2016
Double cup love, you the one I lean on	Best I Ever Had	Drake	597		2016
She want me to quit that lean, baby I can't quit that lean. Put a ring around codeine	Feel It	21 Savage & Metro Boomin	590		2016
She dont be cookin at all she just put weed in the bowl	Smoke Break	Chance the Rapper	585		2016
If I smoke this blunt im gonna forget you	Love No Thotties	Chief Keef	541		2016
why your eyes like dat; cause I put Molly in my lean All I smoke is Ls on a paper trail	Like Dat	Kodak Black	496		2016
I might lace the birthday cake w molly	Today	Kodak Black	467		2016
All I wanna do is forget about my past and smoke a little weed nothin' really too drastic	Might Not	Belly	380		2016
She want smoke my dope , let her smoke my dope	Pull Up	Wiz Khalifa	272		2016
So you wanna be a dope boy, yeah I know, I smoke me 2-3 to the dome soon as I'm alone,	Yea I Know	G Herbo	265		2016
I'm bout to roll me up a blunt with my list of regrets	The Resistance	Drake	238		2016
Lyrics	Song	Artist	Frequency	Billboard Top-100
In New York I molly rock ! Hide it in my sock.	Magnolia	Playboi Carti	3342		2017
she gon eat this molly like it's rice Woke up cocaine all in my hair, thought it was lice, yeah yeah	Kelly Price	Migos	1170		2017
The Neighbors think I'm selling dope	Neighbors	J. Cole	800		2017
Roll me up some dope and I'll feel like myself again	Myself	NAV	571	2013, 2015	2017
Double cup love, you the one I lean on	Best I Ever Had	Drake	480		2017
She eat the molly like a snack	Call Casting	Migos	416	2013	2017
I smoke so much the ashes startin to burn on me with this dope in my system I know you gon turn on me After i hit it and splash in it you should never ever ever let a square hit it .	Turn on Me	Future	393		2017
Smoke good weed with a bad bitch	Good Weed Bad Bitch	K CAMP	383		2017
You don’t want smoke with me, this is a laced blunt	MotorSport	Migos, Nicki Minaj & Cardi B	305		2017
If I smoke this blunt im gonna forget you	Love No Thotties	Chief Keef	286		2017
You ain't no shooter if you ant do that shit without no Molly	First Day Out	Tee Grizzley	252		2017
Smoke a lot got a permanent cough	Hit	NAV & Metro Boomin	248		2017
Said she wanna roll wit me and smoke up all my weed	Chill Bill	Rob $tone	235	2015	2017
I do good dope.. i got a good hoe.	Good Dope	Future	206		2017
Weed so good I don't wanna pass	On the River	Young Dolph	203		2017
Somebody get the tacos, somebody spark the blunt	Drew Barrymore	SZA	196	2013	2017
I'll be done with this blunt in 4, take your bitch in 5	My Baby	Chief Keef	192		2017
Why would I chase a bitch when I don't even chase the liquor	Slayed	Kodak Black	188		2017
Baby hit this weed cause it might calm you down	One Thing	Kevin Gates	185		2017
She just wanna smoke and fuck, Bitch I'm off the lean I crash the Audi	wokeuplikethis*	Playboi Carti	184		2017

## Sheet: deleted
Lyrics	Song	Artist	Frequency
You ain't got the juice like that	Shad Fer - Freestyle	Shad Fer	4398	2015		X
The blacker the berry, the sweeter the juice	The Blacker the Berry	Kendrick Lamar	834	2015		x
Let it snow let it snow let it snow	The Star Room	Mac Miller	816	2015		x
So I guess I'll smoke	I Guess I'll Smoke	Futuristic	694	2015		x
I don't wanna smoke	Break the Bank	ScHoolboy Q	534	2015		x
Blow a kiss, fire a gun, we all need somebody to lean on	Lean On	Major Lazer	511	2015		x
I got the juice. I got the juice	XXL Freshmen 2016 Cypher - Part 1	XXL	466	2015		x
I don't want it, unless that ass sit like a horse	Nasty Freestyle	T-Wayne	367	2015		x
You ain't got the juice like that	Shad Fer - Freestyle	Shad Fer	1394	2016		x
Let it snow let it snow let it snow	The Star Room	Mac Miller	619	2016		x
I wanna smoke	Break the Bank	ScHoolboy Q	465	2016		x
So I guess I'll smoke	I Guess I'll Smoke	Futuristic	384	2016		x
The blacker the berry, the sweeter the juice	The Blacker the Berry	Kendrick Lamar	328	2016		x
Fuck It Ima Shoot My Shot Got Nun To Lose	Foreva	Young Dolph	306	2016		x
Let it snow let it snow let it snow	The Star Room	Mac Miller	917	2017		x
Fuck It Ima Shoot My Shot Got Nun To Lose	Foreva	Young Dolph	645	2017		x
You ain't got the juice like that	Shad Fer - Freestyle	Shad Fer	593	2017		x
Dead shot, AK make your head rock	Slippery	Migos	593	2017		x
I don't wanna smoke	Break the Bank	ScHoolboy Q	324	2017		x
In love with a white girl, she soft as powder.	White Girl	Shy Glizzy	286	2017
every time I shoot my shot I air ball that hoe you ain't gotta say Ik I got the juice	Wishing	Remix	276	2017		x
Hit the nail right on the head	Interlude (That's Love)	Chance the Rapper	258	2017		x
The black the berry the sweeter the juice	The Blacker the Berry	Kendrick Lamar	225	2017		x

## Sheet: Sheet4
"The blacker the berry, the sweeter the juice" is a metaphorical saying that suggests that the more intense or vibrant something is, the more desirable or appealing it can be. This phrase is often used to convey the idea that deeper or darker qualities can be associated with richness, beauty, or positive attributes. In the context of racial or cultural discussions, the phrase has been used to cha…

## Sheet: Sheet5
	Chill Bill	Rob $tone
	Broccoli	DRAM
	Good Weed Bad Bitch	K CAMP
	Slayed	Kodak Black
	Poppin	KSI
	Myself	NAV
	Might Be	DJ Luke Nasty
	Neighbors	J. Cole
	One Thing	Kevin Gates
	Exchange	Bryson Tiller
	Best I Ever Had	Drake
	Feel It	21 Savage & Metro Boomin
	Smoke Break	Chance the Rapper
	Love No Thotties	Chief Keef
	Like Dat	Kodak Black
	Today	Kodak Black
	Might Not	Belly
